# Supplementary material for: From Subtle Signs to Severe Sequelae—A Century of Symptomatology and Comorbidities in the Diagnosis of GH-Secreting Pituitary Neuroendocrine Tumors: A Systematic Review
Source: Diagnostics (Basel). 2025 Aug 24;15(17):2137. doi: 10.3390/diagnostics15172137 (PMC12428067; doi:10.3390/diagnostics15172137)
Supplement: Supplementary file 1 [file diagnostics-15-02137-s001.zip]

Archive with 1 entries (1 files):
- diagnostics-3651590-supplementary.pdf
